# Supplementary material for: Preliminary exploration of the relationship between ginsenoside content and endogenous hormones of multi stem ginseng and soil properties based on correlation analysis
Source: Front Plant Sci. 2025 Nov 17;16:1706388. doi: 10.3389/fpls.2025.1706388 (PMC12667251; doi:10.3389/fpls.2025.1706388)
Supplement: Supplementary file 1 [file Table1.xlsx]

## Sheet: S1
			Table S1 Determination methods for ginsenoside content and endogenous hormones in ginseng
					Determination methods for ginsenoside content
					Chromatographic conditions	Description
					Chromatographic column	Elite Hypersil ODS2（250 mm×4.6mm，5μm）
					Mobile phase	Chromatographic acetonitrile (A) - purified water (B)
					Flow rate	0–18.0 min, 19–23% A; 18.1–28.0 min, 23–28% A; 28.1–30.0 min, 28–32% A; 30.1–50.0 min, 32–34% A; and 50.1–70.0 min, 34–80% A.
					Column temperature	25℃
					Detection wavelength	203 nm
					Injection volume	10 μL
				Determination methods for endogenous hormones in ginseng (Chromatographic conditions)
					Chromatographic conditions	Description
					Chromatographic column	Agilent ZORBAX Eclipse Plus C18（2.1×100mm，1.8μm）
					Mobile phase	0.05% formic acid solution (containing 10mmol/L ammonium formate) (A) - 0.05% formic acid methanol solution (containing 10mmol/L ammonium formate) (B)
					Flow rate	0–2.0 min, 95–40% A; 2.0–7.0 min, 40–36% A; 7.0–7.1 min, 36–32% A; 7.1–8.0 min, 32–25% A; and 8.0–12.0 min, 25–95% A.
					Column temperature	30℃
					Injection volume	2 μL
					Determination methods for endogenous hormones in ginseng (Mass spectrometry conditions)
					Component name	Parent Ion	Daughter Ion	Residence time	Transmission voltage	Collision	Accelerating Voltage	Ionic mode
					Anti-zeaxanthin	220.1	147.9	15	130	16	3	Positive ion mode
							136	15	130	18	3	Positive ion mode
					6-benzylaminopurine	224.2	133	15	160	24	3	Negative ion mode
							106	15	160	36	3	Negative ion mode
					brassinolide	481.4	445.1	15	115	10	3	Positive ion mode
							427.2	15	115	17	3	Positive ion mode
							315.2	15	115	14	3	Positive ion mode
					Jasmonic acid	211	150.7	15	120	12	3	Positive ion mode
							133.1	15	120	12	3	Positive ion mode
					abscisic acid	262.8	204.1	15	150	22	3	Negative ion mode
							153.1	15	150	10	3	Negative ion mode
					gibberellin	344.9	239.3	15	170	14	3	Negative ion mode
							143	15	170	36	3	Negative ion mode
					3-indoleacetic acid	176.2	130.3	15	130	18	3	Positive ion mode
							103.2	15	130	40	3	Positive ion mode
					salicylic acid	137	92.8	15	110	18	3	Negative ion mode
							65	15	110	34	3	Negative ion mode
					Determination methods for endogenous hormones in ginseng (Linear equation)
					Component name	Retention (min)	Concentration range (ng/ml)	Linear equation	Correlation coefficient (r)
					Anti-zeaxanthin	3.123	5.481-219.24	Y=5865.2617x-22618.0350	0.9981
					gibberellin	3.409	5.2-205.92	Y=1.9076x-7.1799	0.998
					salicylic acid	3.622	5-200	Y=95.9147x+172.1676	0.9975
					3-indoleacetic acid	3.635	6.09-238.728	Y=539.6665x-1047.4192	0.9995
					6-benzylaminopurine	3.832	5.09-203.6	Y=135.8588x+777.1548	0.9998
					abscisic acid	3.929	5.275-189.8	Y=6.2056x-37.1947	0.9986
					brassinolide	4.271	5.125-200.9	Y=10.7539x+254.6128	0.9976
					Jasmonic acid	4.469	5.475-217.905	Y=11.4164x+237.8630	0.9997

## Sheet: S2
Table S2 Correlation analysis between soil physicochemical properties and ginsenosides in ginseng roots
G1							G2							G3
Data1	Data2	rho	pvalue	relation			Data1	Data2	rho	pvalue	relation			Data1	Data2	rho	pvalue	relation
E-H+	Ro	-0.874597	0.0226027	negtive			T-La	Rd	-0.942857	0.0166667	negtive			A-N	Ro	-0.885714	0.0333333	negtive
SO42-	Ro	-0.942438	0.00487478	negtive			SO42-	Ro	-0.942857	0.0166667	negtive			T-Mn	Ro	-1	0.00277778	negtive
T-Ti	Ro	-0.934646	0.00626719	negtive			T-Ti	Ro	-0.885714	0.0333333	negtive			A-S	Rg1	-0.942857	0.0166667	negtive
AGG(0.5-0.85mm)	Rg1	-0.929722	0.007235	negtive			AGG(1-2mm)	Rg1	-0.885714	0.0333333	negtive			A-Si	Re	-0.885714	0.0333333	negtive
A-P	Rg1	-0.869731	0.0243497	negtive			Ca2+	Rg1	-0.885714	0.0333333	negtive			T-Mn	Rf	-0.942857	0.0166667	negtive
A-S	Rg1	-0.889548	0.0176257	negtive			T-Ti	Rg1	-0.942857	0.0166667	negtive			E-H+	Rc	-0.885714	0.0333333	negtive
Total protein	Rg1	-0.863905	0.0265225	negtive			A-K	Re	-0.942857	0.0166667	negtive			SO42-	Rc	-0.942857	0.0166667	negtive
AGG(0.5-0.85mm)	Re	-0.910428	0.0116755	negtive			E-H+	Re	-0.885714	0.0333333	negtive			A-S	Rb2	-0.942857	0.0166667	negtive
SO42-	Re	-0.87823	0.0213392	negtive			A-K	Rf	-0.885714	0.0333333	negtive			A-S	Rb3	-0.942857	0.0166667	negtive
A-Si	Re	-0.855296	0.0298939	negtive			E-H+	Rf	-0.942857	0.0166667	negtive			NH4+-N	Rd	-0.942857	0.0166667	negtive
Ca2+	Re	-0.906108	0.0128096	negtive			A-K	Rc	-0.942857	0.0166667	negtive			A-S	Rh2	-0.885714	0.0333333	negtive
A-B	Re	-0.857766	0.0289072	negtive			T-B	Rc	-0.942857	0.0166667	negtive			A-S	Rg3	-0.942857	0.0166667	negtive
T-Ti	Re	-0.927673	0.00765762	negtive			BD	Rd	-0.885714	0.0333333	negtive			FWC	Ro	0.885714	0.0333333	positive
A-K	Rf	-0.851225	0.0315544	negtive			Fe-P	Rd	-0.885714	0.0333333	negtive			EC	Ro	0.942857	0.0166667	positive
CEC	Rb1	-0.854278	0.0303053	negtive			A-K	Rh2	-0.885714	0.0333333	negtive			AGG(1-2mm)	Rg1	0.885714	0.0333333	positive
CEC	Rc	-0.897178	0.015315	negtive			T-Lu	Ro	0.885714	0.0333333	positive			AGG(0.5-0.85mm)	Rg1	0.885714	0.0333333	positive
FWC	Rb3	-0.875917	0.0221398	negtive			T-Ce	Ro	0.942857	0.0166667	positive			AGG(＜0.25mm)	Rg1	0.885714	0.0333333	positive
T-Si	Rb3	-0.899492	0.0146453	negtive			T-Lu	Re	0.942857	0.0166667	positive			E-TA	Rg1	0.885714	0.0333333	positive
FWC	Rh2	-0.969306	0.00139872	negtive			T-Ce	Re	0.885714	0.0333333	positive			Total protein	Rg1	0.942857	0.0166667	positive
CEC	Rh2	-0.945919	0.0043081	negtive			T-Lu	Rf	0.885714	0.0333333	positive			I-P	Re	0.942857	0.0166667	positive
T-Si	Rh2	-0.898903	0.0148144	negtive			T-Ce	Rf	0.942857	0.0166667	positive			Total sugar	Re	0.885714	0.0333333	positive
T-Lu	Rb3	-0.894554	0.0160922	negtive			T-Tb	Rb1	0.885714	0.0333333	positive			T-Si	Re	0.885714	0.0333333	positive
T-Lu	Rh2	-0.911203	0.0114772	negtive			T-Tb	Rb2	0.942857	0.0166667	positive			T-Dy	Re	0.942857	0.0166667	positive
T-Tb	Rh2	-0.919923	0.00936185	negtive			T-Tb	Rb3	0.942857	0.0166667	positive			T-Ca	Rf	0.885714	0.0333333	positive
A-N	Ro	0.889919	0.0175099	positive			FWC	Ro	0.885714	0.0333333	positive			EOC	Rb1	0.885714	0.0333333	positive
E-TA	Ro	0.878311	0.0213114	positive			A-N	Ro	0.885714	0.0333333	positive			T-Si	Rc	0.885714	0.0333333	positive
E-Al3+	Ro	0.874269	0.0227185	positive			CEC	Ro	0.942857	0.0166667	positive			AGG(1-2mm)	Rb2	0.885714	0.0333333	positive
T-Zn	Ro	0.979996	0.00059624	positive			T-Zn	Ro	0.942857	0.0166667	positive			AGG(0.5-0.85mm)	Rb2	0.885714	0.0333333	positive
T-Ca	Ro	0.931453	0.00688706	positive			T-Mn	Ro	0.942857	0.0166667	positive			AGG(＜0.25mm)	Rb2	0.885714	0.0333333	positive
T-Mn	Ro	0.987417	0.00023652	positive			A-N	Rg1	0.942857	0.0166667	positive			E-TA	Rb2	0.885714	0.0333333	positive
E-Al3+	Rg1	0.872238	0.0234419	positive			FWC	Re	0.942857	0.0166667	positive			Total protein	Rb2	0.942857	0.0166667	positive
Cl-	Rg1	0.917759	0.00986735	positive			T-Zn	Re	0.885714	0.0333333	positive			AGG(1-2mm)	Rb3	0.885714	0.0333333	positive
T-Al	Rg1	0.955564	0.00291798	positive			T-Mn	Re	0.885714	0.0333333	positive			AGG(0.5-0.85mm)	Rb3	0.885714	0.0333333	positive
T-Ca	Rg1	0.927764	0.0076386	positive			FWC	Rf	0.885714	0.0333333	positive			AGG(＜0.25mm)	Rb3	0.885714	0.0333333	positive
T-Mn	Rg1	0.86019	0.0279538	positive			T-Zn	Rf	0.942857	0.0166667	positive			E-TA	Rb3	0.885714	0.0333333	positive
T-Fe	Rg1	0.898406	0.0149577	positive			T-Ca	Rf	0.885714	0.0333333	positive			Total protein	Rb3	0.942857	0.0166667	positive
T-Dy	Rg1	0.855881	0.0296586	positive			T-Mn	Rf	0.942857	0.0166667	positive			E-Al3+	Rd	0.885714	0.0333333	positive
E-TA	Re	0.969368	0.00139307	positive			T-Fe	Rf	0.885714	0.0333333	positive			AGG(0.5-0.85mm)	Rh2	0.942857	0.0166667	positive
E-Al3+	Re	0.923985	0.00844772	positive			NH4+-N	Rc	0.885714	0.0333333	positive			E-TA	Rh2	0.942857	0.0166667	positive
Cl-	Re	0.950402	0.00362898	positive			Mg2+	Rg3	0.885714	0.0333333	positive			E-Al3+	Rh2	0.942857	0.0166667	positive
T-Al	Re	0.906065	0.0128212	positive										Mg2+	Rh2	0.942857	0.0166667	positive
T-Ca	Re	0.985207	0.00032663	positive										Total protein	Rh2	0.885714	0.0333333	positive
T-Mn	Re	0.954688	0.00303328	positive										AGG(0.5-0.85mm)	Rg3	1	0.00277778	positive
T-Fe	Re	0.927436	0.00770736	positive										E-TA	Rg3	1	0.00277778	positive
T-Dy	Re	0.934761	0.0062453	positive										E-Al3+	Rg3	0.885714	0.0333333	positive
FWC	Rf	0.881142	0.0203514	positive										Mg2+	Rg3	0.885714	0.0333333	positive
CEC	Rf	0.926579	0.00788803	positive										T-Yb	Ro	1	0.00277778	positive
A-K	Rb1	0.912564	0.0111333	positive										T-Y	Ro	0.942857	0.0166667	positive
A-K	Rc	0.93727	0.00577925	positive										T-Ce	Ro	1	0.00277778	positive
T-Si	Rb2	0.958661	0.00252804	positive										T-Nd	Ro	1	0.00277778	positive
FWC	Rd	0.965044	0.00181155	positive										T-Ho	Rg1	0.942857	0.0166667	positive
CEC	Rd	0.912309	0.0111974	positive										T-Tm	Rg1	0.885714	0.0333333	positive
T-Si	Rd	0.935723	0.00606456	positive										T-Lu	Rg1	0.942857	0.0166667	positive
FWC	Rg3	0.852953	0.0308443	positive										T-Tb	Re	0.942857	0.0166667	positive
CEC	Rg3	0.90449	0.0132477	positive										T-Yb	Rf	0.942857	0.0166667	positive
T-Lu	Ro	0.860712	0.0277505	positive										T-Y	Rf	0.885714	0.0333333	positive
T-Ce	Ro	0.97819	0.000708359	positive										T-Ce	Rf	0.942857	0.0166667	positive
T-Tm	Rg1	0.858111	0.0287705	positive										T-Nd	Rf	0.942857	0.0166667	positive
T-Yb	Rg1	0.90482	0.0131576	positive										T-Ho	Rb2	0.942857	0.0166667	positive
T-Ce	Rg1	0.890554	0.0173122	positive										T-Tm	Rb2	0.885714	0.0333333	positive
T-Gd	Rg1	0.872972	0.0231792	positive										T-Lu	Rb2	0.942857	0.0166667	positive
T-Ho	Re	0.856656	0.0293486	positive										T-Ho	Rb3	0.942857	0.0166667	positive
T-Tm	Re	0.895663	0.0157614	positive										T-Tm	Rb3	0.885714	0.0333333	positive
T-Yb	Re	0.938072	0.00563392	positive										T-Lu	Rb3	0.942857	0.0166667	positive
T-Ce	Re	0.970973	0.00125159	positive										T-Ho	Rh2	1	0.00277778	positive
T-Gd	Re	0.919622	0.00943132	positive										T-Tm	Rh2	0.942857	0.0166667	positive
T-Lu	Rb2	0.894404	0.0161371	positive										T-Ho	Rg3	0.942857	0.0166667	positive
T-Lu	Rd	0.931842	0.00681005	positive										T-Tm	Rg3	1	0.00277778	positive
T-Tb	Rd	0.932761	0.00662963	positive
T-Sm	TG	0.910869	0.0115625	positive
T-Eu	TG	0.916274	0.0102216	positive

## Sheet: S3
Table S3 Correlation analysis between soil physicochemical properties and ginsenosides in ginseng stems
G1							G2							G3
Data1	Data2	rho	pvalue	relation			Data1	Data2	rho	pvalue	relation			Data1	Data2	rho	pvalue	relation
T-Ho	Rg3	-0.922517	0.00877276	negtive			T-Er	Ro	-0.904836	0.0131533	negtive			T-Ti	Ro	-0.887443	0.0182906	negtive
T-Y	Rg3	-0.882349	0.0199483	negtive			T-La	Ro	-0.850416	0.0318894	negtive			T-Mg	Ro	-0.883536	0.0195558	negtive
C-Fe	Ro	-0.892183	0.01681	negtive			T-Pr	Ro	-0.89004	0.017472	negtive			T-Ca	Ro	-0.897818	0.0151283	negtive
SOC	Rg1	-0.885822	0.0188106	negtive			T-Eu	Ro	-0.901326	0.0141245	negtive			A-N	Rf	-0.852915	0.0308599	negtive
SO42-	Rg1	-0.911681	0.0113558	negtive			T-Gd	Ro	-0.886016	0.018748	negtive			HCO3-	Rf	-0.900845	0.0142602	negtive
A-Si	Rg1	-0.934379	0.00631798	negtive			T-Er	Rg1	-0.94108	0.00510503	negtive			Reducing sugar	Rf	-0.894605	0.0160768	negtive
Ca2+	Rg1	-0.933202	0.00654399	negtive			T-La	Rg1	-0.921667	0.00896377	negtive			T-Mn	Rf	-0.874629	0.0225916	negtive
T-Ti	Rg1	-0.953367	0.00321124	negtive			T-Pr	Rg1	-0.980571	0.000562565	negtive			T-Mn	Rb1	-0.86193	0.0272789	negtive
AGG(0.5-0.85mm)	Re	-0.852835	0.0308925	negtive			T-Sm	Rg1	-0.861899	0.0272909	negtive			T-Fe	Rb1	-0.885893	0.0187879	negtive
E-H+	Re	-0.85686	0.0292671	negtive			T-Eu	Rg1	-0.928838	0.00741582	negtive			T-Mn	Rb2	-0.863176	0.0268007	negtive
SO42-	Re	-0.925089	0.00820731	negtive			T-Gd	Rg1	-0.900464	0.014368	negtive			T-Fe	Rb2	-0.875337	0.0223427	negtive
Ca2+	Re	-0.885873	0.0187941	negtive			T-Ho	Re	-0.92205	0.00887757	negtive			T-Mn	Rb3	-0.972631	0.00111334	negtive
T-Ti	Re	-0.931644	0.00684919	negtive			T-Er	Re	-0.914673	0.0106104	negtive			T-Fe	Rb3	-0.850107	0.0320182	negtive
AGG(1-2mm)	Rf	-0.854319	0.0302887	negtive			T-La	Re	-0.929201	0.00734124	negtive			AGG(1-2mm)	Rd	-0.863321	0.0267449	negtive
SOC	Rf	-0.926427	0.00792044	negtive			T-Pr	Re	-0.92186	0.00892013	negtive			T-B	Rh2	-0.884213	0.0193339	negtive
A-Si	Rf	-0.969715	0.00136191	negtive			T-Eu	Re	-0.962324	0.00210246	negtive			T-Al	Rh2	-0.90356	0.0135025	negtive
Ca2+	Rf	-0.871762	0.0236129	negtive			T-Er	Rf	-0.863471	0.0266879	negtive			T-Mn	Rh2	-0.863774	0.0265724	negtive
T-Ti	Rf	-0.874821	0.0225238	negtive			T-La	Rf	-0.855747	0.0297126	negtive			T-Fe	Rh2	-0.867724	0.0250883	negtive
E-H+	Rb1	-0.86688	0.0254021	negtive			T-Pr	Rf	-0.967179	0.00159814	negtive			AGG(1-2mm)	Rg3	-0.917749	0.00986956	negtive
A-K	Rc	-0.963995	0.00192124	negtive			T-Eu	Rf	-0.954456	0.00306419	negtive			E-TA	Rg3	-0.859949	0.0280479	negtive
E-H+	Rc	-0.982419	0.000460931	negtive			T-Ho	Rh2	-0.85462	0.0301665	negtive			E-Al3+	Rg3	-0.852922	0.0308571	negtive
SO42-	Rc	-0.870231	0.0241675	negtive			T-Er	Rh2	-0.971688	0.00119101	negtive			C-Fe	Rg3	-0.890203	0.0174211	negtive
A-K	Rb2	-0.9703	0.00131006	negtive			T-Yb	Rh2	-0.872205	0.0234536	negtive			T-Ce	Ro	-0.893082	0.016536	negtive
E-H+	Rb2	-0.897021	0.015361	negtive			T-La	Rh2	-0.913876	0.0108066	negtive			T-Nd	Ro	-0.868352	0.024856	negtive
T-B	Rb2	-0.870829	0.0239502	negtive			T-Pr	Rh2	-0.876961	0.0217765	negtive			T-Gd	Rb1	-0.910514	0.0116534	negtive
NH4+-N	Rd	-0.915795	0.0103373	negtive			T-Eu	Rh2	-0.858464	0.0286309	negtive			T-Gd	Rb2	-0.908824	0.0120905	negtive
E-Al3+	Rg3	-0.930473	0.00708287	negtive			T-Gd	Rh2	-0.968353	0.00148645	negtive			T-Lu	Rg3	-0.946852	0.00416207	negtive
Cl-	Rg3	-0.872936	0.0231923	negtive			T-Nd	Rg3	-0.918823	0.00961699	negtive			CEC	Ro	0.863628	0.026628	positive
T-Mg	Rg3	-0.973074	0.00107775	negtive			A-K	Ro	-0.908751	0.0121098	negtive			Al-P	Ro	0.854171	0.0303485	positive
T-Al	Rg3	-0.974109	0.00099681	negtive			T-Dy	Rg1	-0.921216	0.00906597	negtive			T-B	Ro	0.943017	0.00477801	positive
T-La	Ro	0.912559	0.0111347	positive			A-K	Rf	-0.863183	0.0267978	negtive			T-Fe	Ro	0.935969	0.00601865	positive
T-Ho	Rg1	0.860901	0.027677	positive			T-Dy	Rf	-0.968158	0.00150475	negtive			T-Ca	Re	0.907266	0.0125007	positive
T-Tm	Rg1	0.876492	0.0219395	positive			T-Dy	Rb2	-0.861645	0.0273889	negtive			T-Ti	Rb1	0.925334	0.00815428	positive
T-Yb	Rg1	0.881497	0.0202324	positive			T-Dy	Rb3	-0.877674	0.0215304	negtive			T-Mg	Rb1	0.984486	0.000359142	positive
T-Ce	Rg1	0.893622	0.0163725	positive			T-Ti	Rd	-0.876361	0.0219849	negtive			T-Ti	Rb2	0.921098	0.00909274	positive
T-Gd	Rg1	0.896332	0.0155636	positive			T-Zn	Rg3	-0.926452	0.00791498	negtive			T-Mg	Rb2	0.97792	0.000725877	positive
T-Ho	Re	0.850713	0.0317664	positive			T-B	Rg3	-0.92699	0.00780114	negtive			EC	Rb3	0.871707	0.0236328	positive
T-Yb	Re	0.870468	0.0240811	positive			T-Mg	Rg3	-0.911232	0.0114698	negtive			T-Ti	Rb3	0.858913	0.028454	positive
T-Ce	Re	0.994797	4.0532e-05	positive			T-Nd	Ro	0.880906	0.0204306	positive			T-Mg	Rb3	0.877253	0.0216756	positive
T-Gd	Rf	0.856601	0.0293704	positive			T-Y	Rg1	0.92787	0.00761639	positive			T-Mg	Rd	0.880626	0.0205247	positive
T-Lu	Rb1	0.963225	0.00200378	positive			T-Y	Rf	0.954988	0.00299356	positive			pH	Rh2	0.936814	0.00586252	positive
T-Ce	Rb1	0.882875	0.0197741	positive			T-Nd	Rf	0.871353	0.0237605	positive			T-Ti	Rh2	0.881501	0.0202311	positive
T-Lu	Rc	0.89367	0.016358	positive			T-Y	Rb3	0.864994	0.0261095	positive			T-Mg	Rh2	0.965638	0.00175082	positive
T-Lu	Rh2	0.946027	0.00429096	positive			T-Eu	Rg3	0.895922	0.0156847	positive			A-S	Rg3	0.909551	0.0119016	positive
T-Ce	Rh2	0.921068	0.00909959	positive			T-Zn	Ro	0.87872	0.0211713	positive			A-P	TG	0.921133	0.00908469	positive
Fe-P	Ro	0.959741	0.00239856	positive			T-B	Ro	0.876849	0.0218154	positive			T-Y	Rg1	0.960643	0.002293	positive
A-N	Rg1	0.903378	0.0135526	positive			T-Mg	Ro	0.904024	0.013375	positive			T-Y	Rf	0.870122	0.0242071	positive
E-TA	Rg1	0.995357	3.22898e-05	positive			A-N	Rg1	0.893949	0.0162739	positive			T-Y	Rb1	0.904269	0.0133079	positive
E-Al3+	Rg1	0.898162	0.0150284	positive			SOC	Rg1	0.927858	0.00761907	positive			T-Nd	Rb1	0.897352	0.0152642	positive
Cl-	Rg1	0.931395	0.00689849	positive			SO42-	Rg1	0.907849	0.0123464	positive			T-Y	Rb2	0.919324	0.00950033	positive
T-Ca	Rg1	0.899862	0.0145393	positive			T-Mg	Rg1	0.904222	0.0133209	positive			T-Nd	Rb2	0.894303	0.0161674	positive
T-Mn	Rg1	0.878396	0.0212821	positive			T-Al	Rg1	0.911509	0.0113996	positive			T-Yb	Rb3	0.892667	0.0166622	positive
T-Dy	Rg1	0.91438	0.0106824	positive			T-Si	Rg1	0.900062	0.0144823	positive			T-Y	Rb3	0.916302	0.0102148	positive
A-N	Re	0.866272	0.025629	positive			EC	Re	0.852839	0.030891	positive			T-Ce	Rb3	0.973854	0.00101652	positive
E-TA	Re	0.924396	0.00835794	positive			A-N	Re	0.91597	0.0102949	positive			T-Nd	Rb3	0.977632	0.000744916	positive
E-Al3+	Re	0.929584	0.00726312	positive			SOC	Re	0.989095	0.000177715	positive			T-Y	Rd	0.925435	0.00813253	positive
Cl-	Re	0.888463	0.017967	positive			SO42-	Re	0.906586	0.0126816	positive			T-Ce	Rh2	0.867307	0.025243	positive
T-Zn	Re	0.935845	0.00604175	positive			T-Si	Re	0.862267	0.027149	positive			T-Nd	Rh2	0.91685	0.0100834	positive
T-Al	Re	0.894699	0.0160487	positive			SOC	Rf	0.914617	0.0106241	positive			T-Sm	Rh2	0.882113	0.0200269	positive
T-Ca	Re	0.978813	0.000668565	positive			T-Zn	Rf	0.876555	0.0219173	positive
T-Mn	Re	0.990412	0.000137468	positive			T-B	Rf	0.899212	0.0147253	positive
T-Fe	Re	0.905259	0.0130385	positive			T-Mg	Rf	0.982197	0.000472587	positive
T-Dy	Re	0.872852	0.023222	positive			T-Al	Rf	0.929999	0.00717876	positive
E-TA	Rf	0.944316	0.00456469	positive			T-Si	Rf	0.866098	0.0256941	positive
Cl-	Rf	0.867589	0.0251384	positive			T-Ca	Rf	0.921119	0.00908785	positive
T-Dy	Rf	0.85245	0.0310503	positive			T-Ca	Rc	0.857159	0.029148	positive
FWC	Rb1	0.927763	0.00763871	positive			A-N	Rb2	0.938372	0.00557999	positive
T-Zn	Rb1	0.962788	0.00205135	positive			SOC	Rb2	0.872047	0.0235104	positive
T-Si	Rb1	0.905962	0.0128489	positive			T-Si	Rb2	0.957869	0.0026252	positive
T-Mn	Rb1	0.908805	0.0120957	positive			T-B	Rb3	0.907847	0.0123469	positive
FWC	Rc	0.926453	0.00791481	positive			T-Mg	Rb3	0.895878	0.0156976	positive
CEC	Rc	0.932841	0.0066141	positive			T-Ca	Rb3	0.915881	0.0103165	positive
T-Zn	Rc	0.939898	0.00530976	positive			FWC	Rd	0.977243	0.000770958	positive
CEC	Rb2	0.862007	0.0272493	positive			HCO3-	Rd	0.879645	0.0208562	positive
Fe-P	Rd	0.882125	0.0200228	positive			A-K	Rg3	0.891397	0.0170513	positive
T-B	Rd	0.859036	0.0284057	positive
FWC	Rh2	0.907887	0.0123365	positive
T-Zn	Rh2	0.976489	0.000822672	positive
T-Si	Rh2	0.867541	0.0251559	positive
T-Ca	Rh2	0.886117	0.0187155	positive
T-Mn	Rh2	0.943847	0.00464121	positive
T-Fe	Rh2	0.852596	0.0309907	positive
Ca2+	Rg3	0.880182	0.0206744	positive
A-P	TG	0.854575	0.0301849	positive
Total sugar	TG	0.903077	0.0136358	positive
EOC	TG	0.88851	0.017952	positive

## Sheet: S4
Table S3 Correlation analysis between soil physicochemical properties and ginsenosides in ginseng leaves
G1							G2							G3
Data1	Data2	rho	pvalue	relation			Data1	Data2	rho	pvalue	relation			Data1	Data2	rho	pvalue	relation
T-La	Re	-0.942857	0.0166667	negtive			Cl-	Re	-0.899052	0.0147715	negtive			T-Al	Ro	-0.906787	0.012628	negtive
T-Y	Rc	-0.942857	0.0166667	negtive			A-K	Rf	-0.914922	0.0105494	negtive			T-Mn	Ro	-0.862783	0.026951	negtive
BD	Re	-0.885714	0.0333333	negtive			T-Dy	Rb1	-0.922518	0.00877271	negtive			T-Al	Rg1	-0.890283	0.0173963	negtive
Fe-P	Re	-0.885714	0.0333333	negtive			E-H+	Rc	-0.857126	0.0291611	negtive			T-Mn	Re	-0.907013	0.0125679	negtive
SO42-	Rf	-0.942857	0.0166667	negtive			Ca2+	Rc	-0.881117	0.0203595	negtive			T-Fe	Re	-0.880984	0.0204042	negtive
NO3--N	Rc	-0.885714	0.0333333	negtive			T-Ti	Rc	-0.932395	0.00670117	negtive			T-B	Rb1	-0.902345	0.013839	negtive
Ca-P	Rc	-0.942857	0.0166667	negtive			A-P	Rb3	-0.973124	0.00107377	negtive			T-Mn	Rb1	-0.913261	0.0109593	negtive
Al-P	Rc	-0.885714	0.0333333	negtive			E-TA	Rb3	-0.945555	0.00436572	negtive			T-Fe	Rb1	-0.905067	0.0130905	negtive
T-Mg	Rc	-0.942857	0.0166667	negtive			Ca-P	Rb3	-0.855038	0.0299977	negtive			T-Ca	Rc	-0.882804	0.0197975	negtive
SO42-	Rb3	-0.885714	0.0333333	negtive			Al-P	Rb3	-0.865126	0.0260599	negtive			T-B	Rb2	-0.911769	0.0113336	negtive
E-Al3+	Rd	-0.942857	0.0166667	negtive			EOC	Rb3	-0.85466	0.0301504	negtive			T-Mn	Rb2	-0.853558	0.0305975	negtive
Ca-P	Rd	-0.885714	0.0333333	negtive			T-Zn	Rd	-0.851467	0.0314548	negtive			T-Fe	Rb2	-0.953602	0.00317929	negtive
T-Mg	Rd	-1	0.00277778	negtive			T-B	Rd	-0.900704	0.0143001	negtive			T-Mn	Rb3	-0.989057	0.000178969	negtive
T-Al	Rd	-0.942857	0.0166667	negtive			T-Mg	Rd	-0.970644	0.00128001	negtive			EC	Rd	-0.888374	0.0179952	negtive
AGG(0.5-0.85mm)	Rh2	-0.942857	0.0166667	negtive			T-Al	Rd	-0.922856	0.00869728	negtive			T-Mg	Rd	-0.89831	0.0149855	negtive
A-B	Rg3	-0.885714	0.0333333	negtive			T-Ca	Rd	-0.850077	0.0320304	negtive			T-Mn	Rh2	-0.978901	0.000663063	negtive
T-Tb	Rg1	0.885714	0.0333333	positive			EC	Rh2	-0.868716	0.0247218	negtive			I-P	Rg3	-0.905077	0.0130879	negtive
T-Lu	Rb3	0.942857	0.0166667	positive			T-Zn	Rh2	-0.951407	0.00348454	negtive			T-Mn	TG	-0.892527	0.0167049	negtive
T-Ce	Rb3	0.885714	0.0333333	positive			T-B	Rh2	-0.934319	0.00632935	negtive			T-Gd	Re	-0.900472	0.0143658	negtive
T-Lu	Rh2	0.885714	0.0333333	positive			T-Mg	Rh2	-0.887288	0.0183401	negtive			T-Gd	Rb1	-0.857524	0.0290031	negtive
T-Ce	Rh2	0.942857	0.0166667	positive			T-Ca	Rh2	-0.974472	0.000969224	negtive			T-Gd	Rb2	-0.910487	0.0116601	negtive
CEC	Rf	0.942857	0.0166667	positive			HCO3-	Rg3	-0.862277	0.0271452	negtive			T-Yb	Rd	-0.895343	0.0158564	negtive
T-Si	Rb1	0.942857	0.0166667	positive			A-Si	Rg3	-0.908896	0.0120719	negtive			T-Y	Rd	-0.871435	0.0237308	negtive
E-H+	Rc	0.885714	0.0333333	positive			MWC	TG	-0.963542	0.00196956	negtive			T-Ce	Rd	-0.969097	0.00141777	negtive
FWC	Rb3	0.942857	0.0166667	positive			T-Ho	Ro	-0.905963	0.0128487	negtive			T-Nd	Rd	-0.992125	9.27887e-05	negtive
CEC	Rb3	1	0.00277778	positive			T-Er	Ro	-0.936263	0.00596409	negtive			T-Sm	Rd	-0.883627	0.019526	negtive
T-Zn	Rb3	0.885714	0.0333333	positive			T-La	Ro	-0.943745	0.00465791	negtive			pH	Ro	0.891494	0.0170217	positive
T-Si	Rb3	0.885714	0.0333333	positive			T-Pr	Ro	-0.905319	0.0130224	negtive			T-Mg	Ro	0.894927	0.0159804	positive
T-Mn	Rb3	0.885714	0.0333333	positive			T-Eu	Ro	-0.905637	0.0129363	negtive			pH	Rg1	0.889714	0.0175739	positive
E-H+	Rd	0.942857	0.0166667	positive			T-Gd	Ro	-0.87488	0.0225031	negtive			T-Mg	Rg1	0.946919	0.00415163	positive
FWC	Rh2	0.885714	0.0333333	positive			T-Ho	Rg1	-0.903338	0.0135638	negtive			T-Ti	Re	0.919593	0.00943793	positive
T-Zn	Rh2	0.942857	0.0166667	positive			T-Er	Rg1	-0.988461	0.000198964	negtive			T-Mg	Re	0.963233	0.00200288	positive
T-Si	Rh2	0.942857	0.0166667	positive			T-Yb	Rg1	-0.863007	0.0268651	negtive			Cl-	Rf	0.851438	0.0314665	positive
T-Ca	Rh2	0.885714	0.0333333	positive			T-La	Rg1	-0.959416	0.00243712	negtive			pH	Rb1	0.878565	0.0212242	positive
T-Mn	Rh2	0.942857	0.0166667	positive			T-Pr	Rg1	-0.916627	0.0101368	negtive			T-Ti	Rb1	0.900679	0.014307	positive
T-Fe	Rh2	0.885714	0.0333333	positive			T-Eu	Rg1	-0.900071	0.0144798	negtive			T-Mg	Rb1	0.955707	0.00289932	positive
							T-Gd	Rg1	-0.959541	0.00242223	negtive			T-Ti	Rb2	0.93198	0.00678276	positive
							T-Er	Re	-0.880105	0.0207006	negtive			T-Mg	Rb2	0.908251	0.0122405	positive
							T-Tm	Re	-0.979613	0.000619217	negtive			T-Ca	Rb2	0.91148	0.0114068	positive
							T-Yb	Re	-0.902591	0.0137706	negtive			FWC	Rb3	0.850194	0.0319819	positive
							T-Gd	Re	-0.894045	0.0162448	negtive			EC	Rb3	0.92484	0.00826135	positive
							T-Er	Rf	-0.868631	0.0247533	negtive			T-Mn	Rd	0.970422	0.00129937	positive
							T-La	Rf	-0.866137	0.0256797	negtive			EC	Rh2	0.897971	0.0150838	positive
							T-Pr	Rf	-0.850121	0.0320123	negtive			SO42-	Rg3	0.8694	0.0244708	positive
							T-Sm	Rf	-0.869534	0.0244217	negtive			T-Ca	TG	0.90911	0.0120161	positive
							T-Eu	Rf	-0.923372	0.00858277	negtive			T-Nd	Ro	0.899404	0.0146703	positive
							T-Gd	Rf	-0.856007	0.0296083	negtive			T-Sm	Ro	0.87951	0.0209021	positive
							T-Er	Rb1	-0.922525	0.00877097	negtive			T-Y	Rg1	0.85225	0.0311324	positive
							T-La	Rb1	-0.907859	0.0123438	negtive			T-Nd	Rg1	0.874651	0.0225838	positive
							T-Pr	Rb1	-0.977907	0.000726754	negtive			T-Y	Re	0.940396	0.00522306	positive
							T-Eu	Rb1	-0.979319	0.000637116	negtive			T-Ce	Re	0.874139	0.0227645	positive
							T-Gd	Rb1	-0.866111	0.0256894	negtive			T-Nd	Re	0.929313	0.00731836	positive
							T-Ce	Rc	-0.8932	0.0165003	negtive			T-Ce	Rb1	0.926215	0.00796545	positive
							T-Er	Rb2	-0.94001	0.00529025	negtive			T-Nd	Rb1	0.953185	0.00323615	positive
							T-Tm	Rb2	-0.887724	0.0182013	negtive			T-Gd	Rc	0.852591	0.0309927	positive
							T-Yb	Rb2	-0.937981	0.00565017	negtive			T-Ce	Rb2	0.896484	0.0155186	positive
							T-La	Rb2	-0.908005	0.0123053	negtive			T-Nd	Rb2	0.882813	0.0197947	positive
							T-Gd	Rb2	-0.931237	0.00693004	negtive			T-Yb	Rb3	0.924461	0.00834368	positive
							T-Lu	Rb3	-0.887538	0.0182604	negtive			T-Y	Rb3	0.89546	0.0158216	positive
							T-Y	Rd	-0.960236	0.00234035	negtive			T-Ce	Rb3	0.988985	0.000181332	positive
							T-Nd	Rd	-0.852285	0.0311179	negtive			T-Nd	Rb3	0.984305	0.000367569	positive
							A-N	Ro	0.960919	0.00226111	positive			T-Yb	Rh2	0.912662	0.0111087	positive
							SOC	Ro	0.966367	0.00167772	positive			T-Y	Rh2	0.920645	0.00919606	positive
							SO42-	Ro	0.975295	0.000907971	positive			T-Ce	Rh2	0.975219	0.000913564	positive
							T-Si	Ro	0.88062	0.0205266	positive			T-Nd	Rh2	0.967753	0.00154305	positive
							A-N	Rg1	0.873645	0.0229399	positive			T-Yb	TG	0.880888	0.0204364	positive
							SOC	Rg1	0.915765	0.0103445	positive			T-Y	TG	0.883277	0.0196412	positive
							SO42-	Rg1	0.93853	0.00555165	positive			T-Ce	TG	0.921812	0.00893101	positive
							SO42-	Re	0.919678	0.0094183	positive			T-Nd	TG	0.874476	0.0226454	positive
							A-Si	Re	0.865437	0.0259426	positive
							C-Fe	Re	0.975085	0.000923428	positive
							O-P	Re	0.855182	0.0299396	positive
							T-Zn	Rf	0.949991	0.00368875	positive
							T-B	Rf	0.926924	0.00781503	positive
							T-Mg	Rf	0.920651	0.00919461	positive
							T-Al	Rf	0.888191	0.018053	positive
							T-Ca	Rf	0.853414	0.0306562	positive
							SOC	Rb1	0.942531	0.00485912	positive
							T-Zn	Rb1	0.88458	0.0192139	positive
							T-B	Rb1	0.88181	0.0201277	positive
							T-Mg	Rb1	0.964591	0.00185846	positive
							T-Al	Rb1	0.886504	0.018591	positive
							T-Ca	Rb1	0.886623	0.0185527	positive
							FWC	Rc	0.915673	0.0103667	positive
							HCO3-	Rc	0.950032	0.00368289	positive
							CEC	Rc	0.962318	0.00210318	positive
							A-N	Rb2	0.86991	0.0242843	positive
							SO42-	Rb2	0.957164	0.00271309	positive
							A-Si	Rb2	0.856853	0.0292702	positive
							C-Fe	Rb2	0.91028	0.0117134	positive
							A-K	Rd	0.947996	0.00398625	positive
							T-Dy	Rd	0.922188	0.00884644	positive
							MWC	Rh2	0.976102	0.000849842	positive
							I-P	Rg3	0.951138	0.00352285	positive
							A-S	Rg3	0.898232	0.015008	positive
							EC	TG	0.885253	0.0189949	positive
							T-Zn	TG	0.852228	0.0311415	positive
							T-Y	Rf	0.861567	0.0274191	positive
							T-Y	Rb1	0.904027	0.0133743	positive
							T-Nd	Rb1	0.882063	0.0200435	positive
							T-Pr	Rd	0.935674	0.00607371	positive
							T-Sm	Rd	0.850974	0.0316583	positive
							T-Eu	Rd	0.89235	0.0167589	positive
							T-Eu	Rh2	0.888887	0.0178333	positive

## Sheet: S5
Table S4 Correlation analysis between soil physicochemical properties and soil enzymes
G0							G1							G2							G3
Data1	Data2	rho	pvalue	relation			Data1	Data2	rho	pvalue	relation			Data1	Data2	rho	pvalue	relation			Data1	Data2	rho	pvalue	relation
Ure	T-Er	-0.885714	0.0333333	negtive			LAC	AGG(2-3mm)	-0.864756	0.0261994	negtive			FDA	MWC	-0.948556	0.00390165	negtive			NUC	BD	-0.880073	0.0207114	negtive
ACP	T-Er	-1	0.00277778	negtive			ASP	AGG(1-2mm)	-0.870295	0.024144	negtive			α-AMY	AGG(0.5-0.85mm)	-0.853697	0.0305412	negtive			DHA	AGG(＞3mm)	-0.913865	0.0108093	negtive
Inv	T-Yb	-0.942857	0.0166667	negtive			LAC	AGG(1-2mm)	-0.89726	0.0152911	negtive			α-AMY	AGG(0.25-0.5mm)	-0.853142	0.0307672	negtive			ASP	AGG(0.25-0.5mm)	-0.869192	0.024547	negtive
ACP	T-Lu	-0.942857	0.0166667	negtive			GLS	AGG(0.5-0.85mm)	-0.854745	0.0301161	negtive			NR	pH	-0.927294	0.00773702	negtive			PPO	pH	-0.900289	0.0144177	negtive
Inv	T-La	-0.885714	0.0333333	negtive			Ure	AGG(0.25-0.5mm)	-0.915149	0.010494	negtive			β-AMY	EC	-0.874273	0.0227172	negtive			NR	pH	-0.888727	0.0178837	negtive
UR	T-Ce	-0.942857	0.0166667	negtive			Ure	AGG(＜0.25mm)	-0.876795	0.0218341	negtive			β-AMY	A-N	-0.868657	0.0247437	negtive			α-AMY	A-N	-0.872121	0.0234841	negtive
UR	T-Nd	-0.885714	0.0333333	negtive			α-AMY	A-N	-0.958763	0.00251572	negtive			PPO	A-N	-0.890498	0.0173297	negtive			POD	A-N	-0.863929	0.0265132	negtive
Cel	T-Sm	-0.885714	0.0333333	negtive			PPO	A-N	-0.911888	0.0113036	negtive			ASF	A-N	-0.864888	0.0261496	negtive			Ure	I-P	-0.851133	0.0315926	negtive
PPO	T-Sm	-0.885714	0.0333333	negtive			ACP	A-N	-0.904192	0.0133291	negtive			Prot	A-N	-0.94026	0.00524663	negtive			GLS	E-TA	-0.913123	0.0109936	negtive
NR	T-Sm	-0.885714	0.0333333	negtive			HR	A-N	-0.915725	0.0103542	negtive			α-AMY	A-P	-0.95929	0.00245218	negtive			Prot	E-H+	-0.899132	0.0147485	negtive
NUC	T-Sm	-1	0.00277778	negtive			GLS	A-P	-0.938844	0.00549579	negtive			AMY	A-K	-0.938538	0.00555026	negtive			ASP	Cl-	-0.881686	0.0201693	negtive
Inv	T-Eu	-0.885714	0.0333333	negtive			ASP	SOC	-0.907661	0.012396	negtive			HR	A-K	-0.853813	0.0304938	negtive			Inv	CEC	-0.937267	0.00577968	negtive
Inv	T-Gd	-0.942857	0.0166667	negtive			Prot	E-TA	-0.9104	0.0116826	negtive			CAT	I-P	-0.915392	0.0104349	negtive			UR	A-Si	-0.889079	0.0177728	negtive
Ure	AGG(2-3mm)	-0.885714	0.0333333	negtive			UR	E-Al3+	-0.902115	0.0139031	negtive			β-AMY	SOC	-0.923522	0.00854969	negtive			DHA	A-S	-0.910013	0.0117823	negtive
Ure	AGG(1-2mm)	-0.942857	0.0166667	negtive			ACP	E-Al3+	-0.916909	0.0100692	negtive			Prot	SOC	-0.898034	0.0150655	negtive			ASF	NH4+-N	-0.874381	0.0226789	negtive
Ure	AGG(0.85-1mm)	-0.942857	0.0166667	negtive			Prot	E-Al3+	-0.934128	0.00636579	negtive			Ure	HCO3-	-0.935821	0.00604629	negtive			HR	Ca-P	-0.873165	0.0231104	negtive
ACP	AGG(0.5-0.85mm)	-0.942857	0.0166667	negtive			Prot	Cl-	-0.946795	0.00417084	negtive			α-AMY	E-TA	-0.915716	0.0103563	negtive			Phy	Ca-P	-0.952892	0.00327653	negtive
LAC	AGG(0.5-0.85mm)	-0.885714	0.0333333	negtive			Cel	SO42-	-0.916528	0.0101606	negtive			α-AMY	E-H+	-0.877142	0.0217138	negtive			FDA	Total sugar	-0.873171	0.0231084	negtive
ACP	AGG(＜0.25mm)	-0.942857	0.0166667	negtive			PPO	CEC	-0.954907	0.00300417	negtive			POD	Cl-	-0.864644	0.0262418	negtive			β-AMY	Reducing sugar	-0.86628	0.0256261	negtive
LAC	AGG(＜0.25mm)	-0.885714	0.0333333	negtive			HR	CEC	-0.933805	0.00642757	negtive			Cel	SO42-	-0.904469	0.0132534	negtive			AMY	T-Ti	-0.924589	0.00831591	negtive
AMY	pH	-0.885714	0.0333333	negtive			ASP	A-Si	-0.936467	0.0059265	negtive			PPO	SO42-	-0.863771	0.0265735	negtive			PPO	T-Ti	-0.92901	0.00738053	negtive
PPO	EC	-0.942857	0.0166667	negtive			DHA	A-S	-0.875935	0.0221335	negtive			ASF	SO42-	-0.94472	0.00449935	negtive			Inv	T-B	-0.912704	0.0110983	negtive
SOD	A-N	-0.942857	0.0166667	negtive			GLS	A-S	-0.923962	0.00845279	negtive			Prot	SO42-	-0.939615	0.00535946	negtive			Prot	T-B	-0.926828	0.00783534	negtive
LAC	A-N	-0.942857	0.0166667	negtive			DHA	Ca2+	-0.858401	0.0286558	negtive			Ure	CEC	-0.90623	0.012777	negtive			PPO	T-Mg	-0.984349	0.000365497	negtive
NUC	A-P	-0.942857	0.0166667	negtive			Cel	Ca2+	-0.891918	0.0168914	negtive			Cel	A-Si	-0.969151	0.0014128	negtive			HR	T-Al	-0.927071	0.00778395	negtive
Inv	A-K	-0.885714	0.0333333	negtive			PAL	NO3--N	-0.874065	0.0227907	negtive			PPO	A-Si	-0.945096	0.00443894	negtive			Phy	T-Al	-0.877959	0.0214322	negtive
UR	I-P	-0.942857	0.0166667	negtive			GLS	C-Fe	-0.938394	0.00557613	negtive			ASF	A-Si	-0.929607	0.00725843	negtive			ACP	T-Si	-0.896101	0.0156317	negtive
α-AMY	HCO3-	-0.885714	0.0333333	negtive			ASP	C-Fe	-0.879498	0.0209063	negtive			ASP	A-Si	-0.884986	0.0190817	negtive			AMY	T-Ca	-0.86145	0.0274645	negtive
Inv	E-H+	-0.942857	0.0166667	negtive			ACP	Ca-P	-0.886076	0.0187286	negtive			α-AMY	A-S	-0.854317	0.0302893	negtive			α-AMY	T-Mn	-0.853048	0.0308055	negtive
CAT	Cl-	-0.885714	0.0333333	negtive			NUC	Ca-P	-0.909646	0.0118771	negtive			CAT	A-S	-0.944993	0.00445536	negtive			POD	T-Mn	-0.856846	0.0292727	negtive
FDA	Cl-	-0.885714	0.0333333	negtive			SOD	Ca-P	-0.977639	0.000744462	negtive			NUC	Mg2+	-0.9427	0.00483092	negtive			Inv	T-Fe	-0.884292	0.0193078	negtive
POD	Cl-	-0.885714	0.0333333	negtive			ACP	Al-P	-0.895299	0.0158697	negtive			CAT	Mg2+	-0.943677	0.00466913	negtive			Ure	T-Er	-0.862801	0.026944	negtive
Phy	A-Si	-0.885714	0.0333333	negtive			NUC	Al-P	-0.851402	0.0314813	negtive			SOD	Mg2+	-0.886542	0.018579	negtive			CAT	T-Er	-0.884067	0.0193815	negtive
Inv	A-S	-0.885714	0.0333333	negtive			SOD	Al-P	-0.958368	0.00256381	negtive			LAC	Mg2+	-0.965047	0.00181117	negtive			PPO	T-Nd	-0.88301	0.0197294	negtive
ASP	Ca2+	-0.885714	0.0333333	negtive			GLS	Total protein	-0.922562	0.00876286	negtive			NUC	NH4+-N	-0.882194	0.02	negtive			NUC	T-Eu	-0.885265	0.0189909	negtive
β-AMY	Mg2+	-0.885714	0.0333333	negtive			ASF	Reducing sugar	-0.960898	0.00226354	negtive			CAT	NH4+-N	-0.87332	0.0230553	negtive			NUC	T-Gd	-0.881885	0.0201027	negtive
GLS	Mg2+	-0.885714	0.0333333	negtive			Phy	Reducing sugar	-0.885972	0.0187622	negtive			LAC	NH4+-N	-0.960241	0.00233976	negtive			GLS	T-Gd	-0.852475	0.0310401	negtive
ACP	NH4+-N	-0.942857	0.0166667	negtive			UR	T-Mg	-0.946933	0.00414949	negtive			Cel	C-Fe	-0.917332	0.00996855	negtive			SOD	BD	0.908247	0.0122416	positive
LAC	NH4+-N	-0.885714	0.0333333	negtive			UR	T-Al	-0.885303	0.0189786	negtive			ASF	C-Fe	-0.928321	0.00752262	negtive			α-AMY	FWC	0.95877	0.00251488	positive
Inv	NO3--N	-0.885714	0.0333333	negtive			Prot	T-Al	-0.940565	0.00519377	negtive			Prot	C-Fe	-0.856826	0.0292806	negtive			β-AMY	FWC	0.854513	0.0302098	positive
GLS	A-B	-0.942857	0.0166667	negtive			Prot	T-Ca	-0.937071	0.00581552	negtive			ASP	C-Fe	-0.862474	0.0270694	negtive			β-AMY	AGG(2-3mm)	0.889027	0.0177893	positive
LAC	Total sugar	-0.942857	0.0166667	negtive			Prot	T-Mn	-0.850554	0.0318322	negtive			NR	A-B	-0.914426	0.010671	negtive			DHA	AGG(0.85-1mm)	0.906936	0.0125883	positive
DHA	T-Zn	-0.942857	0.0166667	negtive			Prot	T-Fe	-0.91046	0.0116672	negtive			NUC	Ca-P	-0.983078	0.000427106	negtive			DHA	AGG(0.5-0.85mm)	0.910039	0.0117755	positive
Cel	T-Zn	-0.885714	0.0333333	negtive			Prot	T-Dy	-0.951175	0.00351765	negtive			CAT	Ca-P	-0.902902	0.0136843	negtive			DHA	AGG(＜0.25mm)	0.935604	0.00608672	positive
DHA	T-B	-0.942857	0.0166667	negtive			UR	T-Ho	-0.863275	0.0267627	negtive			SOD	Ca-P	-0.965898	0.00172454	negtive			Prot	pH	0.862813	0.0269395	positive
Cel	T-B	-0.885714	0.0333333	negtive			ACP	T-Ho	-0.957958	0.00261409	negtive			LAC	Ca-P	-0.955091	0.00297995	negtive			HR	pH	0.976158	0.000845859	positive
GLS	T-Mg	-0.942857	0.0166667	negtive			Prot	T-Ho	-0.917431	0.00994496	negtive			NUC	Al-P	-0.956985	0.0027356	negtive			α-AMY	EC	0.959458	0.00243219	positive
AMY	T-Al	-0.942857	0.0166667	negtive			Prot	T-Er	-0.876379	0.0219786	negtive			CAT	Al-P	-0.854915	0.0300474	negtive			Inv	A-K	0.890752	0.0172509	positive
β-AMY	T-Ca	-0.942857	0.0166667	negtive			Prot	T-Tm	-0.958792	0.00251219	negtive			SOD	Al-P	-0.989891	0.000152786	negtive			UR	I-P	0.86016	0.0279657	positive
Prot	T-Mn	-0.942857	0.0166667	negtive			Prot	T-Yb	-0.962694	0.00206167	negtive			NR	Fe-P	-0.937296	0.00577435	negtive			APX	HCO3-	0.874721	0.022559	positive
Phy	T-Ho	0.885714	0.0333333	positive			NUC	T-Y	-0.945232	0.00441721	negtive			POD	Fe-P	-0.971548	0.00120273	negtive			DHA	E-TA	0.95603	0.00285754	positive
AMY	T-Er	0.942857	0.0166667	positive			SOD	T-Y	-0.979245	0.000641711	negtive			NUC	Total protein	-0.974903	0.000936905	negtive			AMY	E-TA	0.916571	0.0101501	positive
ASP	T-Yb	0.885714	0.0333333	positive			CAT	T-Pr	-0.880776	0.0204741	negtive			CAT	Total protein	-0.850334	0.0319235	negtive			ASF	E-TA	0.882057	0.0200455	positive
AMY	T-Lu	0.885714	0.0333333	positive			Prot	T-Ce	-0.87949	0.0209088	negtive			SOD	Total protein	-0.927785	0.00763431	negtive			Ure	E-H+	0.936276	0.00596168	positive
ASP	T-La	0.942857	0.0166667	positive			CAT	T-Nd	-0.898263	0.0149992	negtive			LAC	Total protein	-0.979855	0.000604659	negtive			ASF	E-Al3+	0.950685	0.00358792	positive
ASP	T-Nd	0.885714	0.0333333	positive			Ure	T-Sm	-0.925615	0.00809382	negtive			NUC	EOC	-0.991077	0.000119077	negtive			Ure	SO42-	0.941406	0.00504926	positive
GLS	T-Sm	0.942857	0.0166667	positive			FDA	T-Sm	-0.984024	0.00038082	negtive			CAT	EOC	-0.902052	0.013921	negtive			ACP	SO42-	0.891657	0.0169715	positive
ASP	T-Eu	0.942857	0.0166667	positive			Ure	T-Eu	-0.883792	0.0194717	negtive			SOD	EOC	-0.962447	0.0020889	negtive			Ure	CEC	0.857528	0.0290015	positive
ASP	T-Gd	0.885714	0.0333333	positive			NUC	T-Eu	-0.940637	0.00518127	negtive			LAC	EOC	-0.973625	0.00103432	negtive			ACP	A-Si	0.897975	0.0150828	positive
α-AMY	T-Tb	0.942857	0.0166667	positive			SOD	T-Eu	-0.96273	0.00205771	negtive			NR	Reducing sugar	-0.915305	0.0104561	negtive			Inv	Ca2+	0.908666	0.0121318	positive
β-GLU	FWC	0.942857	0.0166667	positive			Prot	T-Gd	-0.935243	0.00615439	negtive			POD	Reducing sugar	-0.956764	0.00276363	negtive			DHA	Mg2+	0.876921	0.0217904	positive
AMY	AGG(0.5-0.85mm)	1	0.00277778	positive			CAT	T-Gd	-0.878471	0.0212564	negtive			α-AMY	T-Ti	-0.880362	0.0206136	negtive			NUC	NO3--N	0.945557	0.00436531	positive
AMY	AGG(＜0.25mm)	1	0.00277778	positive			GLS	BD	0.894005	0.016257	positive			Prot	T-Al	-0.900312	0.0144112	negtive			UR	C-Fe	0.890064	0.0174647	positive
GLS	EC	0.885714	0.0333333	positive			Ure	AGG(1-2mm)	0.875603	0.0222494	positive			Prot	T-Si	-0.947027	0.00413482	negtive			NR	Ca-P	0.96014	0.00235158	positive
PAL	EC	0.942857	0.0166667	positive			ACP	AGG(1-2mm)	0.861502	0.0274441	positive			Phy	T-Mn	-0.88146	0.0202448	negtive			ACP	Ca-P	0.874393	0.022675	positive
Phy	I-P	0.942857	0.0166667	positive			FDA	AGG(1-2mm)	0.891527	0.0170113	positive			UR	T-Dy	-0.866116	0.0256875	negtive			SOD	Fe-P	0.9003	0.0144146	positive
α-AMY	SOC	0.942857	0.0166667	positive			LAC	AGG(0.25-0.5mm)	0.938739	0.00551449	positive			HR	T-Dy	-0.91802	0.00980571	negtive			NUC	T-Ti	0.864455	0.0263136	positive
ASP	E-H+	1	0.00277778	positive			Cel	A-N	0.955754	0.00289322	positive			FDA	T-Ho	-0.853889	0.030463	negtive			PPO	T-B	0.941529	0.00502834	positive
UR	CEC	0.885714	0.0333333	positive			CAT	A-P	0.890985	0.0171787	positive			AMY	T-Er	-0.915735	0.0103517	negtive			NR	T-Al	0.938651	0.00553007	positive
ASP	A-S	0.942857	0.0166667	positive			UR	A-K	0.860483	0.0278396	positive			HR	T-Er	-0.925048	0.00821612	negtive			HR	T-Si	0.92326	0.00860751	positive
UR	Ca2+	0.885714	0.0333333	positive			PPO	A-K	0.93099	0.00697918	positive			POD	T-Tm	-0.932144	0.00675052	negtive			Inv	T-Ca	0.906086	0.0128155	positive
DHA	Mg2+	1	0.00277778	positive			HR	A-K	0.974471	0.000969306	positive			NR	T-Yb	-0.880644	0.0205188	negtive			AMY	T-Fe	0.910977	0.0115349	positive
Cel	Mg2+	0.942857	0.0166667	positive			CAT	SOC	0.984299	0.000367833	positive			α-AMY	T-Lu	-0.935836	0.00604343	negtive			PPO	T-Fe	0.931333	0.00691088	positive
AMY	NH4+-N	1	0.00277778	positive			UR	E-H+	0.974623	0.000957826	positive			Prot	T-Y	-0.911521	0.0113964	negtive			UR	T-Ho	0.949526	0.00375707	positive
ASP	NO3--N	0.942857	0.0166667	positive			HR	E-H+	0.871057	0.0238675	positive			AMY	T-La	-0.854723	0.030125	negtive			ASF	T-Ho	0.878039	0.0214046	positive
UR	C-Fe	0.942857	0.0166667	positive			DHA	Cl-	0.862228	0.0271641	positive			UR	T-La	-0.873406	0.0230247	negtive			DHA	T-Tm	0.988718	0.000190215	positive
DHA	A-B	0.942857	0.0166667	positive			α-AMY	SO42-	0.916379	0.0101964	positive			HR	T-La	-0.896006	0.0156598	negtive			ASF	T-Tm	0.854557	0.0301922	positive
Cel	A-B	1	0.00277778	positive			PPO	SO42-	0.890264	0.0174022	positive			AMY	T-Pr	-0.913885	0.0108044	negtive			α-AMY	T-Yb	0.896119	0.0156263	positive
PPO	A-B	0.885714	0.0333333	positive			ACP	SO42-	0.892705	0.0166507	positive			UR	T-Pr	-0.888792	0.0178632	negtive			POD	T-Yb	0.858221	0.0287269	positive
NUC	A-B	0.885714	0.0333333	positive			HR	SO42-	0.913766	0.0108339	positive			HR	T-Pr	-0.97154	0.00120339	negtive			GLS	T-Y	0.914386	0.0106808	positive
β-AMY	T-Ti	0.885714	0.0333333	positive			CAT	A-Si	0.954657	0.00303742	positive			APX	T-Pr	-0.922649	0.00874336	negtive			POD	T-Y	0.898527	0.0149229	positive
HR	T-Zn	0.942857	0.0166667	positive			Prot	A-S	0.886027	0.0187445	positive			α-AMY	T-Ce	-0.851522	0.031432	negtive			Phy	T-La	0.937292	0.00577515	positive
GLS	T-Zn	0.942857	0.0166667	positive			CAT	A-S	0.878192	0.021352	positive			AMY	T-Sm	-0.893547	0.0163951	negtive			α-AMY	T-Ce	0.857195	0.0291339	positive
HR	T-B	0.942857	0.0166667	positive			ACP	Ca2+	0.950542	0.00360858	positive			HR	T-Sm	-0.888074	0.01809	negtive			POD	T-Nd	0.853146	0.0307656	positive
GLS	T-B	0.942857	0.0166667	positive			Prot	Ca2+	0.913672	0.0108572	positive			POD	T-Sm	-0.873519	0.0229845	negtive			α-AMY	T-Sm	0.910716	0.0116017	positive
Cel	T-Mg	0.885714	0.0333333	positive			CAT	Mg2+	0.943314	0.00472881	positive			AMY	T-Eu	-0.873985	0.022819	negtive			HR	T-Sm	0.879899	0.0207701	positive
PPO	T-Mg	0.885714	0.0333333	positive			NR	NO3--N	0.999469	4.23592e-07	positive			UR	T-Eu	-0.853444	0.0306441	negtive			SOD	T-Eu	0.982249	0.00046983	positive
NR	T-Mg	0.885714	0.0333333	positive			CAT	C-Fe	0.962049	0.00213312	positive			HR	T-Eu	-0.907225	0.0125115	negtive			DHA	T-Gd	0.885057	0.0190585	positive
NUC	T-Mg	1	0.00277778	positive			CAT	A-B	0.873379	0.0230341	positive			FDA	T-Eu	-0.895567	0.01579	negtive			AMY	T-Gd	0.945168	0.00442733	positive
ACP	T-Al	0.885714	0.0333333	positive			POD	Ca-P	0.963491	0.00197498	positive			AMY	T-Gd	-0.910184	0.0117381	negtive			PPO	T-Gd	0.902546	0.0137832	positive
LAC	T-Al	0.942857	0.0166667	positive			NR	Al-P	0.856754	0.0293095	positive			NR	T-Gd	-0.863828	0.0265518	negtive			HR	T-Tb	0.942094	0.00493256	positive
DHA	T-Ca	0.942857	0.0166667	positive			POD	Al-P	0.930919	0.00699354	positive			HR	T-Gd	-0.894207	0.0161962	negtive
ASF	T-Mn	0.942857	0.0166667	positive			GLS	Fe-P	0.874784	0.0225369	positive			FDA	EC	0.902772	0.0137205	positive
ASP	T-Dy	0.885714	0.0333333	positive			ASF	Total sugar	0.898498	0.0149312	positive			UR	A-N	0.997757	7.54414e-06	positive
							NUC	Total sugar	0.862475	0.0270693	positive			Ure	A-P	0.870901	0.023924	positive
							ASF	EOC	0.909782	0.0118418	positive			GLS	A-P	0.965261	0.0017892	positive
							NUC	EOC	0.888901	0.0178288	positive			PPO	I-P	0.935414	0.00612234	positive
							β-GLU	T-B	0.884242	0.0193244	positive			Ure	I-P	0.913595	0.0108763	positive
							AMY	T-Mn	0.868812	0.0246865	positive			UR	SOC	0.942129	0.0049266	positive
							DHA	T-Dy	0.878751	0.0211609	positive			HR	SOC	0.88941	0.017669	positive
							DHA	T-Ho	0.883201	0.0196663	positive			FDA	SOC	0.86272	0.0269753	positive
							Cel	T-Ho	0.891665	0.0169689	positive			APX	SOC	0.941553	0.00502431	positive
							DHA	T-Er	0.890271	0.0174	positive			α-AMY	HCO3-	0.88304	0.0197196	positive
							DHA	T-Tm	0.943383	0.00471742	positive			GLS	E-TA	0.938836	0.00549708	positive
							DHA	T-Yb	0.869316	0.0245014	positive			Ure	E-H+	0.857663	0.0289479	positive
							POD	T-Y	0.976823	0.000799567	positive			UR	SO42-	0.964506	0.00186742	positive
							GLS	T-La	0.964766	0.00184026	positive			HR	SO42-	0.86875	0.0247094	positive
							ASP	T-Pr	0.855771	0.0297027	positive			α-AMY	CEC	0.885193	0.0190143	positive
							AMY	T-Ce	0.859562	0.0281993	positive			UR	A-Si	0.865631	0.0258695	positive
							DHA	T-Nd	0.881052	0.0203816	positive			PPO	A-S	0.864951	0.0261258	positive
							ASP	T-Nd	0.868331	0.0248637	positive			Ure	A-S	0.924208	0.00839901	positive
							ASP	T-Sm	0.923942	0.00845713	positive			NR	NO3--N	0.986899	0.000256334	positive
							LAC	T-Sm	0.917973	0.0098166	positive			POD	NO3--N	0.878478	0.0212541	positive
							POD	T-Eu	0.955719	0.00289779	positive			POD	C-Fe	0.87476	0.0225455	positive
							DHA	T-Gd	0.882296	0.0199659	positive			Phy	Ca-P	0.899514	0.0146388	positive
														Phy	Al-P	0.987296	0.000241078	positive
														NR	O-P	0.950936	0.00355193	positive
														POD	O-P	0.945997	0.00429573	positive
														POD	Total sugar	0.871451	0.0237251	positive
														LAC	Total sugar	0.95408	0.00311451	positive
														Phy	EOC	0.878618	0.0212061	positive
														Ure	T-Ti	0.910573	0.0116381	positive
														FDA	T-Zn	0.858258	0.0287121	positive
														ACP	T-B	0.929048	0.00737264	positive
														AMY	T-Mg	0.902811	0.0137097	positive
														ACP	T-Mg	0.856519	0.0294034	positive
														HR	T-Mg	0.913479	0.0109051	positive
														HR	T-Al	0.92231	0.00881923	positive
														UR	T-Si	0.970887	0.00125903	positive
														HR	T-Si	0.870155	0.0241949	positive
														ACP	T-Ca	0.855	0.0300131	positive
														Prot	T-Dy	0.907832	0.012351	positive
														ASF	T-Er	0.852884	0.0308728	positive
														Prot	T-Er	0.888542	0.017942	positive
														ASF	T-Tm	0.862972	0.0268785	positive
														Prot	T-Tm	0.8612	0.027561	positive
														ASF	T-Yb	0.917196	0.0100009	positive
														ASP	T-Yb	0.883546	0.0195528	positive
														Ure	T-Lu	0.856041	0.0295945	positive
														GLS	T-Lu	0.929734	0.0072325	positive
														AMY	T-Y	0.852552	0.0310085	positive
														HR	T-Y	0.945674	0.00434673	positive
														Prot	T-La	0.88253	0.0198884	positive
														β-AMY	T-Pr	0.852434	0.0310571	positive
														Prot	T-Pr	0.93734	0.00576648	positive
														APX	T-Nd	0.857631	0.0289607	positive
														Prot	T-Eu	0.854003	0.0304168	positive

## Sheet: S6
				Table S6 Correlation analysis between characteristic ginsenosides and soil properties
		Ginsenosides - Soil physicochemical properties properties （p＜0.05）					Ginsenosides - Soil enzymatic activity （p＜0.05）
		Roots	G1	G2	G3		Root	G1	G2	G3
		Ro	E-TA、E-Al3+	-	T-Y、T-Nd		Ro	pal	-	α-AMY、ASF
		Rd	T-Si	T-La、Fe-P	NH4+-N、E-Al3+		Rd	-	Cel、ASP	ACP、ASF
		Rb1	-	-	E-TA、E-Al3+		Rb1	Inv	Cel、ASF	-
		Rb2	T-Si	-	-		Rb2	-	Cel、ASF、NR	ASF
		TG	T-Eu	-	-		TG	LAC、POD、Ure		ASP
		Ginsenosides - Soil physicochemical properties properties （p＜0.05）					Ginsenosides - Soil enzymatic activity （p＜0.05）
		Stems	G1	G2	G3		Stem	G1	G2	G3
		Rc	-	-	-		Rc	α-AMY、Cel	ACP	-
		Rd	NH4+-N、Fe-P	-	T-Y		Rd	-	ACP、ASP	POD
		Rg1	E-TA、E-Al3+	T-La、T-Pr、T-Eu、T-Y、SOC、T-Al、T-Si	T-Y		Rg1	α-AMY	APX	POD
		Ro	T-La、Fe-P	T-Nd、T-La、T-Pr、T-Eu	T-Nd、Al-P		Ro	-	-	Inv
		Rb1	T-Si		T-Y、T-Nd		Rb1	PAL	APX	POD
		Rf	E-TA	T-La、T-Pr、T-Eu、T-Y、T-Nd、SOC、T-Al、T-Si	T-Y		Rf	α-AMY	APX	POD
		Ginsenosides - Soil physicochemical properties properties （p＜0.05）					Ginsenosides - Soil enzymatic activity （p＜0.05）
		Leaves	G1	G2	G3		Leaf	G1	G2	G3
		Rc	T-Y、Al-P	-	-		Rc	α-AMY、Cel、NR、PAL	Ure	-
		TG	-	-	T-Y、T-Nd		TG	-	FDA	POD
		Rb3	-	E-TA、Al-P	T-Y、T-Nd		Rb3	-	α-AMY、Ure、CAT、ASP	α-AMY、POD
		Ro	-	T-La、T-Pr、T-Eu、SOC、T-Si	T-Al、T-Nd		Ro	ASF	β-AMY、Cel、ASF、APX	FDA、POD
		Rg3	-		-		Rg3	APX	Cel、Ure	Ure
		Rh2	T-Si	T-Eu	T-Y、T-Nd		Rh2	-	ACP、FDA	POD

## Sheet: Figure S1
				Figure. S1. Overview of the experimental site (a) and ginseng with different stem numbers (b, c).
